# Supplementary material for: Mining GO Annotations for Improving Annotation Consistency
Source: PLoS One. 2012 Jul 25;7(7):e40519. doi: 10.1371/journal.pone.0040519 (PMC3405096; doi:10.1371/journal.pone.0040519)
Supplement: Table S1 — Inconsistencies related to the 100 most popular multiple-term MFclasses, found upon manual analysis. (XLS) [file pone.0040519.s001.xls]

## Sheet: Inconsistencies
MFclass	Proteins	Inconsistencies Found
electron carrier activity,cytochrome-c oxidase activity,heme binding	122855	Lacks copper ion binding which is present in 20943 proteins, 13804 other proteins lack heme binding.
structural constituent of ribosome,rRNA binding	57385	83091 proteins lack rRNA binding, 11887 others have only the more generic RNA binding
electron carrier activity,heme binding	55517	Ambiguous function
two-component sensor activity,ATP binding	42585	3220 proteins lack ATP binding, 14592 have an erroneous annotation to two-component response regulator activity
GTPase activity,translation elongation factor activity,GTP binding	26472	Not all elongation factors are GTPases, however 3761 of those that are GTPases are inconsistently annotated to GTP binding but not GTPase activity
magnesium ion binding,ribulose-bisphosphate carboxylase activity	25355	1295 proteins lack magnesium ion binding, 11055 have additionally monooxygenase activity which likely refers to the alternative reaction catalyzed by the enzyme when O2 is used instead of CO2.
electron carrier activity,cytochrome-c oxidase activity,copper ion binding,heme binding	20943	See the 1st MFclass listed, which corresponds to the same function.
GTPase activity,GTP binding	16777	GTP binding is redundant according to GO annotation conventions, and 20 proteins lack this term.
metalloendopeptidase activity,zinc ion binding	15385	Not all metalloendopeptidases bind zinc, but they all bind bivalent metal ions, yet 20498 proteins lack the term metal ion binding (not counting those that have one of its descendants, such as zinc ion binding).
DNA topoisomerase (ATP-hydrolyzing) activity,ATP binding	13459	619 proteins lack ATP binding
acyl-CoA dehydrogenase activity,FAD binding	13373	1993 proteins lack FAD binding
NADH dehydrogenase (ubiquinone) activity,quinone binding	13181	90991 proteins lack quinone binding, which should in fact be ubiquinone binding
tRNA binding,structural constituent of ribosome,rRNA binding	12034	1288 proteins lack rRNA binding; see the 2nd MFclass listed
two-component sensor activity,two-component response regulator activity,ATP binding	11351	Ambiguous function (a protein cannot be both a sensor and response regulator, and it is unclear which of the two this MFclass refers to)
unfolded protein binding,ATP binding	10480	Ambiguous function
electron carrier activity,protein disulfide oxidoreductase activity	9829	This MFclass corresponds to Thioredoxin, which is not part of an electron transport system; the co-annotation with electron carrier activity is therefore erroneous and is not present in the other 11436 protein disulfide oxidoreductases
glyceraldehyde-3-phosphate dehydrogenase (phosphorylating) activity,NAD or NADH binding	9452	24 proteins lack NAD or NADH binding
proton-transporting ATPase activity, rotational mechanism,hydrogen ion transporting ATP synthase activity, rotational mechanism	7126	See the two MFclasses below, which correspond to the same function
proton-transporting ATPase activity, rotational mechanism,hydrogen ion transporting ATP synthase activity, rotational mechanism,ATP binding,hydrogen-exporting ATPase activity, phosphorylative mechanism	6722	See the MFclass above and the MFclass below, which correspond to the same function.
proton-transporting ATPase activity, rotational mechanism,hydrogen ion transporting ATP synthase activity, rotational mechanism,ATP binding	6312	See the two MFclasses above, which correspond to the same function
two-component sensor activity,ATP binding,protein dimerization activity	5572	156 proteins lack ATP binding; 90 proteins have also two-component response regulator activity
adenylate kinase activity,ATP binding	5261	75 proteins have also metal ion binding; 51 proteins lack ATP binding
metallopeptidase activity,zinc ion binding	4976	1185 proteins lack zinc ion binding (or metal ion binding) but have protein binding
unfolded protein binding,heat shock protein binding	4556	130 proteins have also ATP binding; 735 have also metal ion binding; and 2977 have both terms
microtubule motor activity,ATP binding	4468	975 proteins lack ATP binding; 395 have only binding
dihydrolipoyl dehydrogenase activity,FAD binding	4308	59 have also electron carrier activity; 41 lack FAD binding
tRNA dihydrouridine synthase activity,FAD binding	4306	113 proteins also have nucleic acid binding and zinc ion binding
magnesium ion binding,phosphopyruvate hydratase activity	4036	15 proteins lack magnesium ion binding
carbonate dehydratase activity,zinc ion binding	3984	38 proteins lack zinc ion binding; 14 proteins have metal ion bindingand not zinc ion binding
two-component sensor activity,phosphorus-oxygen lyase activity	3855	The term phosphorus-oxygen lyase activit might be redundant when coupled to two-component sensor activity. 251 proteins are erroneously annotated with two-component response regulator activity.
magnesium ion binding,holo-[acyl-carrier-protein] synthase activity	3853	No inconsistencies found.
urease activity,nickel ion binding	3765	No inconsistencies found.
translation elongation factor activity,GTP binding	3761	No inconsistencies found.
cytochrome-c oxidase activity,copper ion binding	3601	See the 1st MFclass listed, which corresponds to the same function.
magnesium ion binding,pyruvate kinase activity,potassium ion binding	3584	98 proteins lack ATP binding; 14 lack protein binding
iron ion binding,peptide deformylase activity	3554	18 proteins lack iron ion binding
ATP binding,5-formyltetrahydrofolate cyclo-ligase activity	3469	11 proteins also have nucleic acid binding
histidine-tRNA ligase activity,ATP binding	3307	30 proteins lack ATP binding
catalase activity,heme binding	3273	724 proteins lack heme binding; 125 lack heme binding and have transition metal ion binding; 19 lack heme binding and have metal ion binding
fructose-bisphosphate aldolase activity,zinc ion binding	3250	1589 proteins lack zinc ion binding
aminopeptidase activity,metalloexopeptidase activity,manganese ion binding	3250	647 proteins lack any type of metal ion binding (manganese or other); 647 lack manganese ion binding
ARF GTPase activator activity,zinc ion binding	3112	63 proteins also have protein binding; 31 also have GTP binding;13 also have GTPase activityand GTP binding; 16 lack zinc ion binding
magnesium ion binding,acetolactate synthase activity,thiamin pyrophosphate binding,FAD binding	3109	338 proteins lack FAD binding; 37 also have lyase activity; 21 also have pyruvate dehydrogenase (cytochrome) activity
magnesium ion binding,isocitrate dehydrogenase (NADP+) activity,NAD or NADH binding	3107	43 proteins also have isocitrate dehydrogenase (NAD+) activity; 34 lack magnesium ion binding and NAD or NADH binding; 15 also have protein homodimerization activity
aminopeptidase activity,metallopeptidase activity,zinc ion binding	3092	42 proteins lack any type of metal ion binding(zinc or other); 16 have also protein binding
damaged DNA binding,DNA-directed DNA polymerase activity	3080	1497 proteins also have metal ion binding; 116 also have magnesium ion binding; 28 also have zinc ion binding
oxygen transporter activity,oxygen binding,heme binding	3056	387 proteins lack oxygen binding
GTPase activity,translation initiation factor activity,GTP binding	2958	21 proteins also have protein binding; 17 also have zinc ion binding
tryptophan-tRNA ligase activity,ATP binding	2957	44 proteins also have acid-amino acid ligase activity; 17 lack ATP binding
isoleucine-tRNA ligase activity,ATP binding,zinc ion binding	2933	27 proteins lack ATP binding and zinc ion binding
arginine-tRNA ligase activity,ATP binding	2898	23 proteins lack ATP binding; 12 also have protein binding
flavin-containing monooxygenase activity,FAD binding,NADP or NADPH binding	2895	20 proteins also have hydrolase activity
serine-tRNA ligase activity,ATP binding	2894	31 proteins lack ATP binding
leucine-tRNA ligase activity,ATP binding	2893	25 proteins lack ATP binding
glycine-tRNA ligase activity,ATP binding	2830	35 proteins lack ATP binding
proline-tRNA ligase activity,ATP binding	2826	26 proteins lack ATP binding
glutamate-tRNA ligase activity,ATP binding	2758	23 proteins lack ATP binding
adenyl-nucleotide exchange factor activity,chaperone binding,protein homodimerization activity	2710	No inconsistencies found.
aspartate-semialdehyde dehydrogenase activity,protein dimerization activity,NADP or NADPH binding,NAD or NADH binding	2709	24 proteins lack NAD or NADH binding; 17 lack NADP or NADPH binding
valine-tRNA ligase activity,ATP binding	2706	22 proteins lack ATP binding; 12 also have protein binding
carbamoyl-phosphate synthase activity,ATP binding	2698	1680 proteins lack ATP binding
metallocarboxypeptidase activity,zinc ion binding	2685	752 proteins lack zinc ion binding; 19 also have protein binding
ATP binding,cob(I)yrinic acid a,c-diamide adenosyltransferase activity	2685	22 proteins lack ATP binding
tetrahydrofolylpolyglutamate synthase activity,ATP binding	2668	No inconsistencies found.
tRNA binding,phenylalanine-tRNA ligase activity,ATP binding	2644	2392 proteins also have magnesium ion binding; 633 also have metal ion binding; 443 lack tRNA binding and ATP binding, and have RNA binding; 43 lack ATP binding; 34 lack ATP binding and tRNA binding
phosphogluconate dehydrogenase (decarboxylating) activity,NADP or NADPH binding	2632	215 proteins lack NADP or NADPH binding and have binding
dihydrofolate reductase activity,NADP or NADPH binding	2603	92 proteins lack NADP or NADPH binding; 27 lack NADP or NADPH binding and have binding
pyridoxal phosphate binding,cysteine desulfurase activity	2576	45 proteins lack pyridoxal phosphate binding
tryptophan synthase activity,pyridoxal phosphate binding	2563	2077 proteins lack pyridoxal phosphate binding
magnesium ion binding,adenylosuccinate synthase activity,GTP binding	2551	12 proteins lack magnesium ion binding and GTP binding
aspartate carbamoyltransferase activity,amino acid binding	2522	25 proteins lack amino acid binding
ornithine carbamoyltransferase activity,amino acid binding	2517	16 proteins lack amino acid binding
thymidylate kinase activity,ATP binding	2504	55 proteins lack ATP binding
inorganic phosphate transmembrane transporter activity,ATP binding,phosphate transmembrane-transporting ATPase activity	2453	No inconsistencies found.
thioredoxin-disulfide reductase activity,FAD binding	2450	167 proteins also have NADP or NADPH binding; 141 lack FAD binding
formate-tetrahydrofolate ligase activity,ATP binding	2440	No inconsistencies found.
structural constituent of ribosome,5S rRNA binding	2433	No inconsistencies found.
IMP cyclohydrolase activity,phosphoribosylaminoimidazolecarboxamide formyltransferase activity	2421	No inconsistencies found.
copper ion binding,primary amine oxidase activity,quinone binding	2408	99 proteins have only primary amine oxidase activity
tRNA binding,magnesium ion binding,phenylalanine-tRNA ligase activity,ATP binding	2392	477 proteins lack ATP binding; 34 have only phenylalanine-tRNA ligase activity
threonine synthase activity,pyridoxal phosphate binding	2352	16 proteins have only threonine synthase activity
dephospho-CoA kinase activity,ATP binding	2315	No inconsistencies found.
phosphoribosylaminoimidazolesuccinocarboxamide synthase activity,ATP binding	2274	60 proteins lack ATP binding
coproporphyrinogen oxidase activity,iron-sulfur cluster binding	2257	931 proteins lack iron-sulfur cluster binding
histidinol-phosphate transaminase activity,pyridoxal phosphate binding	2249	12 proteins lack pyridoxal phosphate binding
olfactory receptor activity,odorant binding	2214	9690 proteins lack odorant binding
UDP-N-acetylmuramate dehydrogenase activity,FAD binding	2214	36 proteins lack FAD binding
cysteine-tRNA ligase activity,ATP binding	2176	718 proteins have also metal ion binding
magnesium ion binding,inorganic diphosphatase activity	2158	No inconsistencies found.
nicotinate-nucleotide diphosphorylase (carboxylating) activity,nicotinate phosphoribosyltransferase activity	2150	No inconsistencies found.
argininosuccinate synthase activity,ATP binding	2137	20 proteins have also RNA binding; 11 proteins have also protein binding
serine-type endopeptidase activity,ATP-dependent peptidase activity,ATP binding	2128	1060 proteins lack ATP binding
FMN adenylyltransferase activity,riboflavin kinase activity	2101	12 proteins have also ATP binding
magnesium ion binding,3-isopropylmalate dehydrogenase activity,NAD or NADH binding	2081	16 with only 3-isopropylmalate dehydrogenase activity
ATP binding,UDP-N-acetylmuramate-L-alanine ligase activity	2077	13 proteins lack ATP binding
tRNA binding,ribonuclease P activity	2067	440 only with ribonuclease P activity, 46 with RNA binding, 18 with nucleic acid binding
phosphoribosylamine-glycine ligase activity,ATP binding	2064	27 proteins lack ATP binding
ATP binding,polyamine-transporting ATPase activity	2057	No inconsistencies found.
electron carrier activity,FAD binding	2037	Ambiguous function
alanine racemase activity,pyridoxal phosphate binding	2027	664 proteins lack pyridoxal phosphate binding
