# Supplementary material for: Mining GO Annotations for Improving Annotation Consistency
Source: PLoS One. 2012 Jul 25;7(7):e40519. doi: 10.1371/journal.pone.0040519 (PMC3405096; doi:10.1371/journal.pone.0040519)
Supplement: Table S3 — Manual evaluation of the top 100 results of the GRL algorithm, ranked by support. Each association is classified as: true if evidence for a relationship between the terms was found; reverse if the reverse rule is true; unknown if no conclusive evidence was found for or against the association; and false if a counterexample was found. (XLS) [file pone.0040519.s003.xls]

## Sheet: GRL Results
Term 1	Term 2	Support	Confidence	Agreement	Classification	Source/Notes
GTPase activity	GTP binding	62218	0.998267	0.951654	TRUE	ENZYME (substrate)
ribonucleoside binding	DNA-directed RNA polymerase activity	18893	1	1	REVERSE	GO (definitions)
DNA topoisomerase (ATP-hydrolyzing) activity	ATP binding	18778	0.968088	0.822785	TRUE	GO (definitions)
phosphopantetheine binding	acyl carrier activity	8433	0.995514	0.944251	REVERSE	InterPro: IPR003231
1-aminocyclopropane-1-carboxylate synthase activity	pyridoxal phosphate binding	7101	0.997892	0.972603	TRUE	ENZYME (cofactor)
adenylate kinase activity	ATP binding	5514	0.989413	0.857143	TRUE	ENZYME (substrate)
tRNA dihydrouridine synthase activity	FAD binding	4559	1	1	TRUE	PMID: 12003496
5-formyltetrahydrofolate cyclo-ligase activity	ATP binding	4427	0.999323	0.944444	TRUE	ENZYME (substrate)
glycine-tRNA ligase activity	ATP binding	4073	0.990275	0.878788	TRUE	ENZYME (substrate)
holo-[acyl-carrier-protein] synthase activity	magnesium ion binding	4017	0.997765	0.891892	TRUE	ENZYME (cofactor)
arginine-tRNA ligase activity	ATP binding	4005	0.994043	0.875	TRUE	ENZYME (substrate)
cysteine synthase activity	pyridoxal phosphate binding	4001	0.998004	0.972973	TRUE	ENZYME (cofactor)
copper-exporting ATPase activity	ATP binding	3993	0.991065	0.888889	TRUE	ENZYME (substrate)
shikimate kinase activity	ATP binding	3947	0.994457	0.906667	TRUE	ENZYME (substrate)
histidine-tRNA ligase activity	ATP binding	3692	0.991407	0.833333	TRUE	ENZYME (substrate)
alanine-tRNA ligase activity	ATP binding	3630	0.993432	0.815789	TRUE	ENZYME (substrate)
tetrahydrofolylpolyglutamate synthase activity	ATP binding	3585	0.996941	0.911765	TRUE	ENZYME (substrate)
cysteine desulfurase activity	pyridoxal phosphate binding	3512	0.984857	0.8	TRUE	ENZYME (cofactor)
D-alanine-D-alanine ligase activity	ATP binding	3477	0.987504	0.851852	TRUE	ENZYME (substrate)
lysine-tRNA ligase activity	ATP binding	3460	0.98688	0.818182	TRUE	ENZYME (substrate)
ARF GTPase activator activity	zinc ion binding	3362	0.989697	0.915493	TRUE	PMID: 10601011
methionine adenosyltransferase activity	ATP binding	3094	0.993577	0.807692	TRUE	ENZYME (substrate)
flavin-containing monooxygenase activity	FAD binding	3071	0.999349	0.972222	TRUE	ENZYME (cofactor)
flavin-containing monooxygenase activity	NADP or NADPH binding	3071	0.999349	0.972222	TRUE	ENZYME (substrate)
isoleucine-tRNA ligase activity	ATP binding	2987	0.990056	0.826087	TRUE	ENZYME (substrate)
proline-tRNA ligase activity	ATP binding	2882	0.988001	0.826087	TRUE	ENZYME (substrate)
nucleoside diphosphate kinase activity	ATP binding	2839	0.99719	0.964286	TRUE	ENZYME (substrate)
phosphate transmembrane-transporting ATPase activity	ATP binding	2800	0.995733	0.918919	TRUE	ENZYME (substrate)
formate-tetrahydrofolate ligase activity	ATP binding	2594	0.997309	0.8	TRUE	ENZYME (substrate)
histidinol-phosphate transaminase activity	pyridoxal phosphate binding	2558	0.993398	0.826087	TRUE	ENZYME (cofactor)
NAD+ synthase (glutamine-hydrolyzing) activity	ATP binding	2515	0.989378	0.826087	TRUE	ENZYME (substrate)
IMP cyclohydrolase activity	phosphoribosylaminoimidazolecarboxamide formyltransferase activity	2480	0.979463	0.818182	FALSE	Bacteria and Eucharya have bifunctional enzyme, but archaea do not
methenyltetrahydrofolate cyclohydrolase activity	methylenetetrahydrofolate dehydrogenase (NADP+) activity	2427	0.983387	0.826087	UNKNOWN	Bifunctional enzymes are common, but it is unsure whether they are universal
argininosuccinate synthase activity	ATP binding	2412	0.995871	0.857143	TRUE	ENZYME (substrate)
dephospho-CoA kinase activity	ATP binding	2408	0.993809	0.892857	TRUE	ENZYME (substrate)
UDP-N-acetylmuramoylalanyl-D-glutamyl-2,6-diaminopimelate-D-alanyl-D-alanine ligase activity	ATP binding	2290	1	1	TRUE	ENZYME (substrate)
diaminohydroxyphosphoribosylaminopyrimidine deaminase activity	5-amino-6-(5-phosphoribosylamino)uracil reductase activity	2151	0.996295	0.818182	UNKNOWN	Bifunctional enzymes are common, but it is unsure whether they are universal
protein-glutamate methylesterase activity	two-component response regulator activity	2143	0.994893	0.891892	TRUE	PMID: 16176121
UDP-N-acetylmuramoylalanine-D-glutamate ligase activity	ATP binding	2124	0.995314	0.818182	TRUE	ENZYME (substrate)
polyamine-transporting ATPase activity	ATP binding	2123	0.993449	0.9	TRUE	ENZYME (substrate)
histidinol dehydrogenase activity	NAD or NADH binding	2104	0.995741	0.8125	TRUE	ENZYME (substrate)
histidinol dehydrogenase activity	zinc ion binding	2104	0.995741	0.8125	TRUE	PMID: 11842181
UDP-N-acetylmuramoyl-tripeptide-D-alanyl-D-alanine ligase activity	ATP binding	1945	0.99846	0.916667	TRUE	ENZYME (substrate)
lipoate synthase activity	4 iron, 4 sulfur cluster binding	1839	1	1	TRUE	PMID: 18307109
extracellular-glutamate-gated ion channel activity	ionotropic glutamate receptor activity	1745	0.997143	0.940298	TRUE	GO (definitions & comments)
hydrogensulfite reductase activity	iron-sulfur cluster binding	1742	0.979753	0.818182	TRUE	ENZYME (cofactor)
3'-5' DNA helicase activity	ATP binding	1709	0.97713	0.823529	TRUE	ENZYME (substrate) [EC 3.6.4.12]
biotin synthase activity	iron-sulfur cluster binding	1661	0.988102	0.846154	TRUE	ENZYME (comments)
calcium-transporting ATPase activity	ATP binding	1556	0.991714	0.95	TRUE	ENZYME (substrate)
adenosylmethionine-8-amino-7-oxononanoate transaminase activity	pyridoxal phosphate binding	1474	0.992593	0.888889	TRUE	ENZYME (cofactor)
adenylylsulfate kinase activity	ATP binding	1429	0.991672	0.884615	TRUE	ENZYME (substrate)
glutathione synthase activity	ATP binding	1368	0.992743	0.866667	TRUE	ENZYME (substrate)
tRNA nucleotidyltransferase activity	3'-5'-exoribonuclease activity	1339	0.995539	0.833333	TRUE	GO (definitions & comments)
methylmalonyl-CoA mutase activity	cobalamin binding	1272	0.994527	0.916667	TRUE	ENZYME (cofactor)
phosphonate transmembrane-transporting ATPase activity	ATP binding	1183	0.991618	0.9	TRUE	ENZYME (substrate)
tetraacyldisaccharide 4'-kinase activity	ATP binding	1175	0.973488	0.888889	TRUE	ENZYME (substrate)
8-amino-7-oxononanoate synthase activity	pyridoxal phosphate binding	1167	0.990662	0.823529	TRUE	ENZYME (cofactor)
adenosylcobinamide kinase activity	adenosylcobinamide-phosphate guanylyltransferase activity	1166	1	1	TRUE	All known enzymes are bifunctional
acetate kinase activity	ATP binding	1160	0.980558	0.8	TRUE	ENZYME (substrate)
lipoprotein transporter activity	ATP binding	1143	0.997382	0.818182	UNKNOWN
S-(hydroxymethyl)glutathione dehydrogenase activity	zinc ion binding	1059	0.996237	0.84	TRUE	InterPro: IPR014183
cystathionine beta-lyase activity	pyridoxal phosphate binding	1047	0.982176	0.818182	TRUE	ENZYME (cofactor)
4-aminobutyrate transaminase activity	pyridoxal phosphate binding	1037	0.998075	0.857143	TRUE	Brenda (cofactor)
phospholipid-translocating ATPase activity	ATP binding	1031	0.976326	0.864865	TRUE	ENZYME (substrate)
mannosyl-oligosaccharide 1,2-alpha-mannosidase activity	calcium ion binding	1027	0.998056	0.96	TRUE	Brenda (metals and ions)
S-ribosylhomocysteine lyase activity	iron ion binding	1014	0.999015	0.833333	TRUE	ENZYME (cofactor)
2,3-bisphosphoglycerate-independent phosphoglycerate mutase activity	manganese ion binding	935	1	1	TRUE	InterPro: IPR005995
selenide, water dikinase activity	ATP binding	934	0.991507	0.818182	TRUE	ENZYME (substrate)
magnesium-importing ATPase activity	ATP binding	914	0.991323	0.916667	TRUE	ENZYME (substrate)
2-succinyl-5-enolpyruvyl-6-hydroxy-3-cyclohexene-1-carboxylic-acid synthase activity	thiamin pyrophosphate binding	909	1	1	TRUE	Brenda (cofactor)
N2-acetyl-L-ornithine:2-oxoglutarate 5-aminotransferase activity	pyridoxal phosphate binding	890	0.992196	0.833333	TRUE	ENZYME (cofactor)
DNA clamp loader activity	ATP binding	888	1	1	TRUE	GO (definitions)
cystathionine gamma-synthase activity	pyridoxal phosphate binding	828	0.986889	0.866667	TRUE	ENZYME (cofactor)
mevalonate kinase activity	ATP binding	822	1	1	TRUE	ENZYME (substrate)
phosphoribulokinase activity	ATP binding	800	0.98401	0.857143	TRUE	ENZYME (substrate)
thymidylate synthase (FAD) activity	FAD binding	782	0.993647	0.888889	TRUE	ENZYME (substrate)
cytochrome bo3 ubiquinol oxidase activity	electron carrier activity	777	1	1	TRUE	GO (definitions)
O-acetylhomoserine aminocarboxypropyltransferase activity	pyridoxal phosphate binding	745	0.989376	0.866667	TRUE	Brenda (cofactor)
xanthine oxidase activity	FAD binding	706	0.994366	0.923077	TRUE	ENZYME (substrate)
NADPH:quinone reductase activity	zinc ion binding	701	0.991513	0.826087	TRUE	ENZYME (cofactor)
choline dehydrogenase activity	FAD binding	675	0.985401	0.875	UNKNOWN	FAD is not the only possible acceptor in this reaction and it is unclear whether all enzymes can bind FAD
biotin carboxylase activity	ATP binding	659	0.973412	0.862069	TRUE	ENZYME (substrate)
acyl-CoA oxidase activity	FAD binding	657	0.980597	0.869565	TRUE	ENZYME (cofactor)
protocatechuate 3,4-dioxygenase activity	iron ion binding	618	0.993569	0.857143	TRUE	ENZYME (cofactor)
aromatase activity	heme binding	617	0.95216	0.909091	TRUE	ENZYME (cofactor) [EC 1.14.14.1; cofactor is heme-thiolate]
microtubule-severing ATPase activity	ATP binding	612	0.988691	0.833333	TRUE	ENZYME (substrate)
dimethyl sulfoxide reductase activity	4 iron, 4 sulfur cluster binding	600	1	1	TRUE	InterPro: IPR017839
dimethyl sulfoxide reductase activity	molybdenum ion binding	600	1	1	TRUE	InterPro: IPR017840
aromatase activity	electron carrier activity	599	0.924383	0.863636	TRUE	InterPro: IPR001128
catechol 1,2-dioxygenase activity	iron ion binding	597	0.995	0.923077	TRUE	ENZYME (cofactor)
kynureninase activity	pyridoxal phosphate binding	582	1	1	TRUE	ENZYME (cofactor)
dimethyl sulfoxide reductase activity	electron carrier activity	581	0.968333	0.875	TRUE	InterPro: IPR011888
tartrate dehydrogenase activity	NAD or NADH binding	557	0.998208	0.875	TRUE	ENZYME (substrate)
tartrate dehydrogenase activity	magnesium ion binding	557	0.998208	0.875	TRUE	Brenda (metals and ions)
6-phosphofructo-2-kinase activity	ATP binding	550	0.99278	0.823529	TRUE	ENZYME (substrate)
L-lactate dehydrogenase (cytochrome) activity	FMN binding	539	0.994465	0.857143	TRUE	ENZYME (cofactor)
molybdenum ion transmembrane transporter activity	ATP binding	532	1	1	FALSE	InterPro: IPR015852 and IPR011867 **
cysteine dioxygenase activity	iron ion binding	528	1	1	TRUE	ENZYME (cofactor)
zinc transporting ATPase activity	ATP binding	523	0.99241	0.857143	TRUE	GO (definitions)
tryptophan 2,3-dioxygenase activity	iron ion binding	522	1	1	TRUE	ENZYME (cofactor) [cofactor is heme, so Term 2 can be specified to 'heme binding']
